# Supplementary material for: An Experimental Study of Hafting Adhesives and the Implications for Compound Tool Technology
Source: PLoS One. 2014 Nov 10;9(11):e112560. doi: 10.1371/journal.pone.0112560 (PMC4226580; doi:10.1371/journal.pone.0112560)
Supplement: Table S1 — Adhesive fracture energy values for every overlap joint included in the statistical analyses described in this article. Note that overlap joint numbers are non-sequential because any joints that were damaged during insertion into the universal testing machine or that experienced clamp slippage during loading were discarded and not included in the analyses. (XLSX) [file pone.0112560.s001.xlsx]

## Sheet: SI Table 4 - Experimental Data 
Overlap Joint Number	Loading Agent	Substrate: Rough or Smooth	Adhesive Fracture Energy (Joules/Meter2)	Phase
22	P3 Natural Red	Smooth	5.91258	1
23	P3 Natural Red	Smooth	9.2644	1
24	P3 Natural Red	Smooth	10.0545	1
25	P3 Natural Red	Smooth	4.19335	1
27	P3 Natural Red	Smooth	6.57951	1
28	P3 Natural Red	Rough	37.7093	1
29	P3 Natural Red	Rough	17.8744	1
30	P3 Natural Red	Rough	12.5477	1
31	P3 Natural Red	Rough	21.4172	1
32	P3 Natural Red	Rough	16.7851	1
33	P3 Natural Red	Smooth	4.68718	1
34	P3 Natural Red	Smooth	4.3574	1
35	P3 Natural Red	Smooth	5.37784	1
36	P3 Natural Red	Smooth	3.73438	1
37	P3 Natural Red	Smooth	5.7138	1
38	P3 Natural Red	Smooth	6.71878	1
39	P3 Natural Red	Smooth	3.65491	1
40	P3 Natural Red	Smooth	8.3982	1
41	P3 Natural Red	Smooth	8.82244	1
42	P3 Natural Red	Smooth	10.5694	1
43	GRD-Natural Yellow	Rough	31.4734	1
44	GRD-Natural Yellow	Rough	18.4211	1
45	GRD-Natural Yellow	Rough	42.7609	1
46	GRD-Natural Yellow	Rough	28.5124	1
47	GRD-Natural Yellow	Rough	31.8648	1
48	GRD-Natural Yellow	Smooth	7.45592	1
50	GRD-Natural Yellow	Smooth	8.78131	1
51	GRD-Natural Yellow	Smooth	7.55676	1
52	GRD-Natural Yellow	Smooth	5.44176	1
53	GRD-Natural Yellow	Smooth	7.90291	1
54	GRD-Natural Yellow	Smooth	7.35382	1
55	GRD-Natural Yellow	Smooth	7.06381	1
56	GRD-Natural Yellow	Smooth	9.27604	1
57	GRD-Natural Yellow	Smooth	10.6465	1
59	GRD-Natural Yellow	Smooth	14.4084	1
60	GRD-Natural Yellow	Smooth	9.674	1
61	GRD-Natural Yellow	Smooth	6.91596	1
62	GRD-Natural Yellow	Smooth	5.4803	1
63	Gum Arabic Only Control	Smooth	13.6547	1
64	Gum Arabic Only Control	Smooth	23.0969	1
65	Gum Arabic Only Control	Smooth	18.6939	1
66	Gum Arabic Only Control	Smooth	17.93	1
67	Gum Arabic Only Control	Smooth	25.2802	1
68	Gum Arabic Only Control	Rough	25.711	1
69	Gum Arabic Only Control	Smooth	15.215	1
70	Gum Arabic Only Control	Smooth	9.40899	1
71	Gum Arabic Only Control	Rough	29.1012	1
72	Gum Arabic Only Control	Smooth	18.3955	1
73	Gum Arabic Only Control	Rough	24.3174	1
74	Gum Arabic Only Control	Smooth	16.5102	1
75	Gum Arabic Only Control	Rough	37.7798	1
76	Gum Arabic Only Control	Smooth	12.3001	1
77	Gum Arabic Only Control	Smooth	11.4252	1
78	Gum Arabic Only Control	Smooth	15.2206	1
79	Gum Arabic Only Control	Smooth	19.0771	1
80	Gum Arabic Only Control	Rough	14.9154	1
81	Gum Arabic Only Control	Smooth	17.3459	1
82	Gum Arabic Only Control	Smooth	22.5443	1
83	PT Primer Natural Red	Smooth	13.7722	1
84	PT Primer Natural Red	Smooth	14.3101	1
85	PT Primer Natural Red	Smooth	11.5753	1
86	PT Primer Natural Red	Smooth	18.7504	1
87	PT Primer Natural Red	Smooth	14.8074	1
88	PT Primer Natural Red	Smooth	17.1379	1
89	PT Primer Natural Red	Smooth	10.4415	1
90	PT Primer Natural Red	Smooth	13.6159	1
91	PT Primer Natural Red	Rough	42.6071	1
92	PT Primer Natural Red	Smooth	18.4563	1
93	PT Primer Natural Red	Smooth	20.7748	1
94	PT Primer Natural Red	Smooth	12.1852	1
95	PT Primer Natural Red	Smooth	15.9542	1
96	PT Primer Natural Red	Smooth	23.3812	1
97	PT Primer Natural Red	Smooth	11.3098	1
98	PT Primer Natural Red	Rough	19.455	1
99	PT Primer Natural Red	Smooth	14.3726	1
100	PT Primer Natural Red	Rough	14.7852	1
101	PT Primer Natural Red	Rough	27.2916	1
102	PT Primer Natural Red	Rough	28.5497	1
103	GRD-548OCH	Smooth	17.5713	1
105	GRD-548OCH	Rough	24.5164	1
106	GRD-548OCH	Rough	20.3566	1
107	GRD-548OCH	Smooth	11.2735	1
108	GRD-548OCH	Rough	42.4279	1
109	GRD-548OCH	Rough	18.7611	1
110	GRD-548OCH	Smooth	16.0646	1
111	GRD-548OCH	Smooth	15.4436	1
112	GRD-548OCH	Rough	31.8904	1
113	GRD-548OCH	Smooth	14.1657	1
114	GRD-548OCH	Smooth	17.6422	1
115	GRD-548OCH	Smooth	10.4394	1
116	GRD-548OCH	Smooth	12.6236	1
117	GRD-548OCH	Smooth	16.1905	1
118	GRD-548OCH	Smooth	15.7841	1
119	GRD-548OCH	Smooth	11.1664	1
120	GRD-548OCH	Smooth	11.4969	1
121	GRD-548OCH	Smooth	14.6601	1
122	GRD-548OCH	Smooth	12.7271	1
123	Coarse Specularite	Smooth	15.6643	1
124	Coarse Specularite	Smooth	12.1319	1
125	Coarse Specularite	Smooth	14.5869	1
126	Coarse Specularite	Smooth	12.4003	1
127	Coarse Specularite	Smooth	19.8579	1
128	Coarse Specularite	Rough	25.1953	1
129	Coarse Specularite	Rough	27.4308	1
130	Coarse Specularite	Smooth	19.7379	1
131	Coarse Specularite	Rough	26.4812	1
132	Coarse Specularite	Smooth	15.1618	1
133	Coarse Specularite	Smooth	14.2037	1
134	Coarse Specularite	Smooth	6.7119	1
135	Coarse Specularite	Rough	15.6549	1
136	Coarse Specularite	Smooth	18.403	1
137	Coarse Specularite	Smooth	14.5742	1
138	Coarse Specularite	Rough	30.183	1
139	Coarse Specularite	Smooth	12.9672	1
141	Coarse Specularite	Smooth	19.9552	1
142	Coarse Specularite	Rough	18.6131	1
143	Coarse Specularite	Smooth	14.0427	1
1	#1 (Silicon Dioxide in Phase 1)	Rough	50.2569	1 and 2
2	#1 (Silicon Dioxide in Phase 1)	Rough	32.663	1 and 2
3	#1 (Silicon Dioxide in Phase 1)	Rough	37.8694	1 and 2
4	#1 (Silicon Dioxide in Phase 1)	Rough	35.2259	1 and 2
5	#1 (Silicon Dioxide in Phase 1)	Rough	43.4198	1 and 2
6	#1 (Silicon Dioxide in Phase 1)	Smooth	10.0295	1 and 2
7	#1 (Silicon Dioxide in Phase 1)	Smooth	5.74354	1 and 2
8	#1 (Silicon Dioxide in Phase 1)	Smooth	9.07119	1 and 2
9	#1 (Silicon Dioxide in Phase 1)	Smooth	5.48757	1 and 2
10	#1 (Silicon Dioxide in Phase 1)	Smooth	9.42806	1 and 2
11	#1 (Silicon Dioxide in Phase 1)	Smooth	6.32396	1 and 2
12	#1 (Silicon Dioxide in Phase 1)	Smooth	7.03652	1 and 2
13	#1 (Silicon Dioxide in Phase 1)	Smooth	8.54148	1 and 2
14	#1 (Silicon Dioxide in Phase 1)	Smooth	10.9536	1 and 2
15	#1 (Silicon Dioxide in Phase 1)	Smooth	11.2907	1 and 2
16	#1 (Silicon Dioxide in Phase 1)	Smooth	3.8973	1 and 2
17	#1 (Silicon Dioxide in Phase 1)	Smooth	9.13104	1 and 2
18	#1 (Silicon Dioxide in Phase 1)	Smooth	5.58147	1 and 2
19	#1 (Silicon Dioxide in Phase 1)	Smooth	9.01012	1 and 2
20	#1 (Silicon Dioxide in Phase 1)	Smooth	8.60726	1 and 2
21	#1 (Silicon Dioxide in Phase 1)	Smooth	4.44262	1 and 2
156	#2	Smooth	2.54023	2
157	#2	Smooth	4.75416	2
158	#2	Smooth	2.67607	2
159	#2	Smooth	3.55103	2
160	#2	Smooth	8.60095	2
161	#2	Smooth	1.90581	2
162	#2	Smooth	6.22936	2
163	#2	Smooth	6.69526	2
164	#2	Smooth	6.99284	2
165	#2	Smooth	3.74917	2
166	#2	Smooth	3.83199	2
167	#2	Smooth	4.53782	2
169	#2	Smooth	3.87704	2
170	#2	Smooth	1.88935	2
171	#2	Smooth	3.11116	2
172	#2	Rough	9.07551	2
173	#2	Rough	5.47527	2
174	#2	Rough	11.3543	2
175	#2	Rough	6.86827	2
176	#2	Rough	12.3865	2
177	#2	Rough	8.34012	2
179	#2	Rough	8.88288	2
180	#2	Rough	8.12482	2
181	#2	Rough	3.35564	2
182	#2	Rough	7.14981	2
183	#2	Rough	3.87422	2
184	#2	Rough	3.71178	2
185	#2	Rough	3.09432	2
187	#3	Smooth	5.59559	2
188	#3	Smooth	7.53969	2
189	#3	Smooth	7.14279	2
190	#3	Smooth	3.87045	2
191	#3	Smooth	5.61653	2
192	#3	Smooth	8.3643	2
193	#3	Smooth	10.4416	2
194	#3	Smooth	8.48569	2
195	#3	Smooth	7.22927	2
196	#3	Smooth	5.60181	2
197	#3	Smooth	2.97402	2
198	#3	Smooth	10.447	2
199	#3	Smooth	9.65468	2
200	#3	Smooth	4.16891	2
201	#3	Smooth	5.23307	2
202	#3	Rough	13.4532	2
203	#3	Rough	9.93742	2
205	#3	Rough	12.9453	2
206	#3	Rough	7.43832	2
207	#3	Rough	10.4571	2
208	#3	Rough	11.4608	2
209	#3	Rough	9.45596	2
210	#3	Rough	9.90505	2
211	#3	Rough	8.34496	2
212	#3	Rough	9.99098	2
213	#3	Rough	7.26015	2
214	#3	Rough	5.23799	2
215	#3	Rough	8.78556	2
216	#3	Rough	6.66623	2
217	#4	Smooth	14.1546	2
218	#4	Smooth	3.18324	2
219	#4	Smooth	2.69801	2
221	#4	Smooth	10.333	2
222	#4	Smooth	2.412	2
223	#4	Smooth	12.0731	2
224	#4	Smooth	13.0815	2
225	#4	Smooth	5.1818	2
226	#4	Smooth	3.63939	2
227	#4	Smooth	3.74362	2
228	#4	Smooth	13.2715	2
229	#4	Smooth	25.7352	2
230	#4	Smooth	12.064	2
231	#4	Smooth	3.41147	2
232	#4	Rough	17.9432	2
233	#4	Rough	14.3613	2
234	#4	Rough	14.5211	2
235	#4	Rough	23.9126	2
236	#4	Rough	18.9916	2
237	#4	Rough	10.1061	2
238	#4	Rough	11.2058	2
239	#4	Rough	18.493	2
240	#4	Rough	23.0441	2
241	#4	Rough	10.9845	2
242	#4	Rough	21.5435	2
243	#4	Rough	25.5416	2
244	#4	Rough	12.9513	2
245	#4	Rough	15.3898	2
246	#4	Rough	18.2849	2
309	#5	Smooth	8.96712	2
310	#5	Smooth	6.74854	2
311	#5	Smooth	3.60982	2
312	#5	Smooth	3.89211	2
313	#5	Smooth	5.98311	2
314	#5	Smooth	11.2988	2
315	#5	Smooth	4.80799	2
316	#5	Smooth	4.29823	2
317	#5	Smooth	9.17586	2
318	#5	Smooth	7.59952	2
319	#5	Smooth	4.60066	2
320	#5	Smooth	3.0104	2
321	#5	Smooth	2.02202	2
322	#5	Smooth	5.37396	2
323	#5	Smooth	5.39614	2
324	#5	Smooth	5.76877	2
325	#5	Smooth	10.1716	2
326	#5	Smooth	9.2121	2
327	#5	Smooth	7.55347	2
328	#5	Smooth	4.40793	2
329	#5	Rough	4.95052	2
330	#5	Rough	1.85567	2
331	#5	Rough	9.29206	2
332	#5	Rough	4.13628	2
333	#5	Rough	4.05407	2
334	#5	Rough	7.89217	2
335	#5	Rough	4.98247	2
336	#5	Rough	5.84941	2
337	#5	Rough	7.13257	2
338	#5	Rough	9.25567	2
339	#5	Rough	8.42454	2
340	#6	Smooth	3.66268	2
341	#6	Smooth	6.46294	2
342	#6	Smooth	7.79445	2
343	#6	Smooth	7.40251	2
344	#6	Smooth	8.42523	2
346	#6	Smooth	7.75913	2
347	#6	Smooth	2.07194	2
348	#6	Smooth	7.97564	2
349	#6	Smooth	4.8232	2
350	#6	Smooth	8.04531	2
351	#6	Smooth	9.65171	2
352	#6	Smooth	6.81389	2
354	#6	Smooth	8.54217	2
355	#6	Smooth	5.90561	2
356	#6	Smooth	3.25226	2
359	#6	Smooth	1.36686	2
360	#6	Smooth	3.31505	2
361	#6	Smooth	5.01881	2
362	#6	Smooth	6.91344	2
363	#6	Rough	7.56202	2
364	#6	Rough	8.57084	2
365	#6	Rough	7.03715	2
366	#6	Rough	8.61708	2
367	#6	Rough	8.98646	2
368	#6	Rough	8.76998	2
369	#6	Rough	4.58734	2
370	#6	Rough	9.91784	2
371	#6	Rough	8.6262	2
372	#6	Rough	8.57714	2
373	#6	Rough	6.7442	2
374	#7	Smooth	3.38899	2
375	#7	Smooth	6.39568	2
376	#7	Smooth	8.53938	2
377	#7	Smooth	6.59116	2
378	#7	Smooth	6.21624	2
379	#7	Smooth	4.20853	2
380	#7	Smooth	5.46353	2
382	#7	Smooth	5.09135	2
383	#7	Smooth	4.06466	2
384	#7	Smooth	5.39004	2
385	#7	Smooth	8.57574	2
386	#7	Smooth	13.2193	2
387	#7	Smooth	4.96488	2
388	#7	Smooth	6.3987	2
389	#7	Smooth	7.56136	2
390	#7	Smooth	3.05744	2
391	#7	Smooth	9.46772	2
392	#7	Smooth	10.4756	2
393	#7	Smooth	5.19487	2
394	#7	Smooth	3.3181	2
395	#7	Rough	3.98221	2
396	#7	Rough	2.45525	2
397	#7	Rough	2.7588	2
399	#7	Rough	2.92804	2
400	#7	Rough	2.82148	2
401	#7	Rough	6.5214	2
402	#7	Rough	8.65781	2
403	#7	Rough	5.73152	2
404	#7	Rough	8.11732	2
405	#7	Rough	10.4811	2
406	Gum Arabic Only Control	Rough	26.5503	2
407	Gum Arabic Only Control	Rough	7.6768	2
408	Gum Arabic Only Control	Rough	23.1716	2
409	Gum Arabic Only Control	Rough	13.0306	2
410	Gum Arabic Only Control	Rough	43.7543	2
411	Gum Arabic Only Control	Smooth	11.7966	2
412	Gum Arabic Only Control	Smooth	12.568	2
413	Gum Arabic Only Control	Smooth	7.19654	2
414	Gum Arabic Only Control	Smooth	10.0947	2
415	Gum Arabic Only Control	Smooth	13.295	2
